# Supplementary material for: Composite Films Based on Linear Polyethyleneimine Polymer and Starch or Polysaccharides from DDGS: Synthesis, Characterization, and Antimicrobial Studies
Source: Polymers (Basel). 2025 Feb 9;17(4):458. doi: 10.3390/polym17040458 (PMC11858853; doi:10.3390/polym17040458)
Supplement: Supplementary file 1 [file polymers-17-00458-s001.zip]

Archive with 1 entries (1 files):
- polymers-3443867-supplementary.pdf
